# Supplementary material for: The Uterine Microbiota in Mares With Endometritis: Impacts of Antibiotic Treatment
Source: Vet Med Int. 2026 Apr 17;2026:5270993. doi: 10.1155/vmi/5270993 (PMC13090575; doi:10.1155/vmi/5270993)
Supplement: Supplementary file 4 — Supporting Information 4 S4: Relative abundances of all the 18 phyla for each mare at T0 and T1. [file VMI-2026-5270993-s008.xlsx]

## Sheet: Sheet1
Phylum	1 T0	2 T0	3 T0	4 T0	5 T0	1 T1	2 T1	3 T1	4 T1	5 T1
Proteobacteria	0.28154	0.305531	26.3819	99.6923	43.5827	39.5355	43.6512	50.5585	24.8825	39.5785
Firmicutes	81.2015	97.694	3.51759	0.190858	10.6329	25.3274	24.7307	14.1755	50.3366	23.6641
Actinobacteriota	0.467965	0.120428	55.3769	0.058426	18.0744	11.7124	19.6539	20.2478	1.18125	13.143
Bacteroidota	14.8379	0.0245317	13.8945	0	15.6732	17.025	6.33738	9.19476	12.3841	10.297
Cyanobacteria	0.106529	1.85549	0.301508	0.0467408	12.0368	1.87793	4.11414	3.45248	0.62238	10.4132
Verrucomicrobiota	1.62837	0	0	0	0	3.13813	1.13454	0.0710804	5.09336	0.19084
Fusobacteriota	0.0228276	0	0.527638	0	0	0	0	0.147238	3.02299	0
Deinococcota	0	0	0	0.0116852	0	0	0.09168	0.350325	0	2.5224
Campylobacterota	0.201644	0	0	0	0	0	0	0	1.5623	0
Acidobacteriota	0	0	0	0	0	1.38374	0	0.208164	0	0
Spirochaetota	0.966367	0	0	0	0	0	0.2865	0	0.0508066	0
Patescibacteria	0.0418506	0	0	0	0	0	0	0.629569	0	0.19084
Fibrobacterota	0.144575	0	0	0	0	0	0	0	0.711292	0
Chloroflexi	0	0	0	0	0	0	0	0.619415	0	0
Desulfobacterota	0.0913103	0	0	0	0	0	0	0.0558489	0.15242	0
Bdellovibrionota	0.00760919	0	0	0	0	0	0	0.187855	0	0
Planctomycetota	0	0	0	0	0	0	0	0.0710804	0	0
Gemmatimonadota	0	0	0	0	0	0	0	0.030463	0	0
