# Supplementary material for: The Uterine Microbiota in Mares With Endometritis: Impacts of Antibiotic Treatment
Source: Vet Med Int. 2026 Apr 17;2026:5270993. doi: 10.1155/vmi/5270993 (PMC13090575; doi:10.1155/vmi/5270993)
Supplement: Supplementary file 5 — Supporting Information 5 S5: Relative abundances of all the 18 phyla grouped per time point (T0 and T1). [file VMI-2026-5270993-s004.xlsx]

## Sheet: Sheet1
Phylum	T0	T1	Mean
Proteobacteria	34.0488	39.6412	36.845
Firmicutes	38.6474	27.6469	33.1471
Actinobacteriota	14.8196	13.1877	14.0036
Bacteroidota	8.88602	11.0476	9.96684
Cyanobacteria	2.86942	4.09603	3.48272
Verrucomicrobiota	0.325673	1.92559	1.12563
Fusobacteriota	0.110093	0.634046	0.372069
Deinococcota	0.00233704	0.592882	0.297609
Campylobacterota	0.0403287	0.31246	0.176395
Acidobacteriota	0	0.318381	0.159191
Spirochaetota	0.193273	0.0674613	0.130367
Patescibacteria	0.00837011	0.164082	0.086226
Fibrobacterota	0.0289149	0.142258	0.0855866
Chloroflexi	0	0.123883	0.0619415
Desulfobacterota	0.0182621	0.0416537	0.0299579
Bdellovibrionota	0.00152184	0.0375711	0.0195465
Planctomycetota	0	0.0142161	0.00710804
Gemmatimonadota	0	0.00609261	0.0030463
