# Supplementary material for: The Uterine Microbiota in Mares With Endometritis: Impacts of Antibiotic Treatment
Source: Vet Med Int. 2026 Apr 17;2026:5270993. doi: 10.1155/vmi/5270993 (PMC13090575; doi:10.1155/vmi/5270993)
Supplement: Supplementary file 6 — Supporting Information 6 S6: Relative abundances of the 40 most abundant genera for each mare at T0 and T1. [file VMI-2026-5270993-s005.xlsx]

## Sheet: Sheet1
Genus	1 T0	2 T0	3 T0	4 T0	5 T0	1 T1	2 T1	3 T1	4 T1	5 T1
Streptococcus	79.3229	99.5224	0.284738	0.0117	3.43392	0	1.10506	0.796167	1.65302	0
Escherichia-Shigella	0	0	0	99.6061	0	0	3.18706	0	6.37379	0
Corynebacterium	0.100864	0.0363876	44.4191	0.0117	5.67118	5.8634	3.87572	1.33869	0.833954	3.33489
Staphylococcus	0.140332	0	1.8508	0.0819001	12.2919	11.0825	2.43434	0.915944	1.89129	8.31968
Pseudomonas	0.05701	0.0614041	1.36674	0.0195	6.37357	2.25515	9.72133	1.5712	0.402085	9.04517
Acinetobacter	0	0	0.22779	0.0117	1.50884	9.60052	6.10186	9.19467	0.238273	1.97753
Arcanobacterium	0.0526247	0.00682268	16.9134	0	4.87773	0	2.06598	0.0845487	0.178704	0
Roseomonas	0	0	0	0	0	19.4588	0	1.59233	0	0
UCG-004	5.06074	0	0	0	0	4.18814	1.34529	0	7.20774	0.713784
Sphingobium	0	0.00682268	1.33827	0.00975001	6.03538	2.12629	1.64958	0	0.238273	5.38264
Hymenobacter	0	0	0	0	10.1717	0	0	3.52991	0	2.87854
Rikenellaceae RC9 gut group	3.98632	0.0181938	0	0	0	1.73969	4.06791	0	5.9866	0
Porphyromonas	0	0	14.7779	0	0	0	0	0	0	0
Sphingomonas	0	0.0136454	0	0.00585001	2.80957	0	0	8.55351	0.119136	2.78493
Massilia	0	0	6.89066	0	0	0	0	6.29888	0.416977	0
Sarcina	0	0	0	0	0	0	3.84369	0	9.09903	0
UCG-002	1.98658	0.00682268	0	0	0	1.93299	1.93786	0.2466	5.92703	0
Clostridium sensu stricto 1	0.00877078	0.0227423	0	0	0	0	5.39718	0.0140915	6.15041	0
Moraxella	0.00877078	0	5.03986	0	0	0	2.01794	0	0	4.41142
Micrococcus	0.0175416	0.0136454	0	0	0	0	8.24792	1.46551	0	0
Succinivibrio	0	0.0136454	0	0	0	0	0	0	9.66493	0
Mycoplasma	0	0	0	0	0	6.92655	0	0	1.83172	0
Nocardioides	0.0263123	0	0	0.00975001	0.390219	4.34923	1.29725	2.60692	0	0
Aerococcus	0	0	0	0.00780001	0	0	8.13581	0	0	0
Stenotrophomonas	0	0	0	0	1.50884	0.515464	0	0.641161	0.0446761	4.85607
Kocuria	0	0.0386618	0.541002	0	0	0	0.65663	0.204326	0.253165	5.45284
Uncultured	0.140332	0	0	0	0	6.79768	0	0	0.193596	0
Novosphingobium	0	0	0	0	5.98335	0	0	0.500247	0	0
Frondihabitans	0	0	0	0	0	0	0	6.45389	0	0
Parabacteroides	0	0	0	0	0	0	0	0	0.312733	5.86239
NK4A214 group	1.22352	0	0	0	0	0	0.960922	0	3.7379	0
Actinobacillus	0	0	0	0	0	0	0	0	5.85257	0
Solibacillus	0	0	0	0	0	5.79897	0	0	0	0
Lachnospiraceae NK4A136 group	0.188572	0	0	0	0	0	1.041	0	0.580789	3.86146
W5053	0	0	0	0	0	0	0	0	0	5.60496
Anaerococcus	0	0	0	0	0.806452	0	0.944907	0	0	3.82635
Ligilactobacillus	0.0306977	0	0	0	0	0	0	0.450927	1.63812	3.28809
Clavibacter	0	0	0	0	4.86472	0	0	0.387515	0	0
Rathayibacter	0	0	0	0	4.98179	0	0	0.0986402	0	0
Chryseobacterium	0	0	0	0	2.09417	0	0	0.584795	0.402085	1.90733
