# Supplementary material for: The Uterine Microbiota in Mares With Endometritis: Impacts of Antibiotic Treatment
Source: Vet Med Int. 2026 Apr 17;2026:5270993. doi: 10.1155/vmi/5270993 (PMC13090575; doi:10.1155/vmi/5270993)
Supplement: Supplementary file 7 — Supporting Information 7 S7: Relative abundances of the 40 most abundant genera grouped per time point (T0 and T1). [file VMI-2026-5270993-s006.xlsx]

## Sheet: Sheet1
Genus	T0	T1	Mean
Streptococcus	36.5151	0.710849	18.613
Escherichia-Shigella	19.9212	1.91217	10.9167
Corynebacterium	10.0479	3.04933	6.54859
Staphylococcus	2.87298	4.92875	3.90086
Pseudomonas	1.57565	4.59899	3.08732
Acinetobacter	0.349667	5.42257	2.88612
Arcanobacterium	4.37012	0.465847	2.41799
Roseomonas	0	4.21022	2.10511
UCG-004	1.01215	2.69099	1.85157
Sphingobium	1.47804	1.87936	1.6787
Hymenobacter	2.03434	1.28169	1.65801
Rikenellaceae RC9 gut group	0.800902	2.35884	1.57987
Porphyromonas	2.95558	0	1.47779
Sphingomonas	0.565814	2.29152	1.42866
Massilia	1.37813	1.34317	1.36065
Sarcina	0	2.58854	1.29427
UCG-002	0.398681	2.0089	1.20379
Clostridium sensu stricto 1	0.00630261	2.31234	1.15932
Moraxella	1.00973	1.28587	1.1478
Micrococcus	0.00623738	1.94269	0.974462
Succinivibrio	0.00272907	1.93299	0.967857
Mycoplasma	0	1.75165	0.875827
Nocardioides	0.0852562	1.65068	0.867967
Aerococcus	0.00156	1.62716	0.814361
Stenotrophomonas	0.301769	1.21147	0.756622
Kocuria	0.115933	1.31339	0.714663
Uncultured	0.0280665	1.39826	0.713161
Novosphingobium	1.19667	0.100049	0.64836
Frondihabitans	0	1.29078	0.645389
Parabacteroides	0	1.23502	0.617512
NK4A214 group	0.244705	0.939765	0.592235
Actinobacillus	0	1.17051	0.585257
Solibacillus	0	1.15979	0.579897
Lachnospiraceae NK4A136 group	0.0377143	1.09665	0.567182
W5053	0	1.12099	0.560496
Anaerococcus	0.16129	0.954252	0.557771
Ligilactobacillus	0.00613954	1.07543	0.540784
Clavibacter	0.972945	0.077503	0.525224
Rathayibacter	0.996358	0.019728	0.508043
Chryseobacterium	0.418835	0.578841	0.498838
