# Supplementary material for: The Uterine Microbiota in Mares With Endometritis: Impacts of Antibiotic Treatment
Source: Vet Med Int. 2026 Apr 17;2026:5270993. doi: 10.1155/vmi/5270993 (PMC13090575; doi:10.1155/vmi/5270993)
Supplement: Supplementary file 8 — Supporting Information 8 S8: Significantly different genera between T0 and T1 according to DESeq2. [file VMI-2026-5270993-s003.xlsx]

## Sheet: Foglio1
Kingdom	Phylum	Class	Order	Family	Genus	Species	baseMean	log2FoldChange	lfcSE	stat	pvalue	padj
Bacteria	Proteobacteria	Alphaproteobacteria	Acetobacterales	Acetobacteraceae	Roseomonas		60.9903	24.014	3.02666	7.93417	2.11908e-15	3.41173e-13
Bacteria	Firmicutes	Bacilli	Mycoplasmatales	Mycoplasmataceae	Mycoplasma		47.929	21.9721	3.02679	7.25921	3.89361e-13	3.13435e-11
Bacteria	Firmicutes	Bacilli	Lactobacillales	Streptococcaceae	Streptococcus		29851.1	-9.7841	2.57153	-3.80478	0.000141932	0.00761701
